# Supplementary material for: Genome-Wide Identification and Expression Analysis of the HSP90 Gene Family in Relation to Developmental and Abiotic Stress in Ginger (Zingiber officinale Roscoe)
Source: Plants (Basel). 2025 May 29;14(11):1660. doi: 10.3390/plants14111660 (PMC12157278; doi:10.3390/plants14111660)
Supplement: Supplementary file 1 [file plants-14-01660-s001.zip › Table S1.xlsx]

## Sheet: Sheet1
Supplementary Table S1. Cultivation conditions under natural high temperature and strong light
Treatments	Daily Temperature Range (℃)	Average Ambient Temperature during Measurement (℃)	Leaf Temperature(℃)	Light Intensity(µE m−2 s−1)
control	25	30.67 ± 0.57 d	28.95 ± 0.49 d	982.44 ± 78.60 e
1d	33~41	39.00 ± 0.26 c	34.70 ± 0.63 b	1920.01 ± 6.49 a
2d	34~40	41.23 ± 0.40 b	33.58 ± 0.70 c	1786.31 ± 10.38 d
3d	31~39	41.30 ± 0.75 b	35.04 ± 0.59 ab	1792.85 ± 16.23 c
4d	34~40	42.90 ± 0.66 a	36.04 ± 0.32 a	1810.04 ± 9.26 b
PS: data shown are means ± SD (n = 3). Different lowercase letters after the same column data indicate significant differences between different treatments (p < 0.05).
