# Supplementary material for: Genome-Wide Identification and Expression Analysis of the HSP90 Gene Family in Relation to Developmental and Abiotic Stress in Ginger (Zingiber officinale Roscoe)
Source: Plants (Basel). 2025 May 29;14(11):1660. doi: 10.3390/plants14111660 (PMC12157278; doi:10.3390/plants14111660)
Supplement: Supplementary file 1 [file plants-14-01660-s001.zip › Table S2.xlsx]

## Sheet: Sheet1
Supplementary Table S2 The primer sequences for qRT-PCR used in this study
Gene	Gene ID	Forward-primer(5'→3')	Reverse-primer(5'→3')
ZOHSP90.1	Maker00069539	TGGCGCCTGTTCTATCCAGGTGCAG	ATGCGTATCTCCAAAT
ZOHSP90.2	Maker00025278	ATGGCTGCCGAGAC	TCTCCGCCTGAAAA
ZOHSP90.3	Maker00026777	ATGAATACCGAACTCC	AGACGAGGCGGAGA
ZOHSP90.4	Maker00053883	ACGGAGACCTTCGCCTTTC	TCGGAGGAGTTGCTGAT
ZOHSP90.5	Maker00076528	GGGGAGACGGAGACCTT	CGTCTTGTTCGCCTTGT
ZOHSP90.6	Maker00064857	GCCTCATCATCAACACTT	CAGCGAGCAAATGTGAGAAAA
ZOHSP90.7	Maker00070892	GAATGCGGAGGGA	TTCCCTCCGCATT
ZOHSP90.8	Maker00030538	AGCCTCATCATCAACACC	TCTCCGCCTGAAACG
ZOHSP90.9	Maker00057709	TCAAGGGCGGAAGC	GTCCTCCACCTTCG
ZOHSP90.10	Maker00052350	AACCAAGTTCGGGATG	TACGGTATTCAGTTTCAGTTGC
ZOHSP90.11	Maker00052464	GACAAGATTCGGTTCG	TCCGCCTGGAAAGC
